# Supplementary material for: Inhibitory Effects of Chlorogenic Acid Containing Green Coffee Bean Extract on Lipopolysaccharide-Induced Inflammatory Responses and Progression of Colon Cancer Cell Line
Source: Foods. 2023 Jul 9;12(14):2648. doi: 10.3390/foods12142648 (PMC10378980; doi:10.3390/foods12142648)
Supplement: Supplementary file 1 [file foods-12-02648-s001.zip]

Archive with 1 entries (1 files):
- foods-2490361-supplementary.pdf
